# Supplementary material for: Improvement of Osteogenic Differentiation of Mouse Pre-Osteoblastic MC3T3-E1 Cells on Core–Shell Polylactic Acid/Chitosan Electrospun Scaffolds for Bone Defect Repair
Source: Int J Mol Sci. 2024 Feb 21;25(5):2507. doi: 10.3390/ijms25052507 (PMC10931705; doi:10.3390/ijms25052507)
Supplement: Supplementary file 1 [file ijms-25-02507-s001.zip]

Archive with 1 entries (1 files):
- ijms-2883620-supplementary.pdf
